# Supplementary material for: Independent Predictors of Hungry Bone Syndrome After Parathyroidectomy for Primary Hyperparathyroidism: Insights from a Large Cohort Study
Source: Diagnostics (Basel). 2026 Mar 30;16(7):1041. doi: 10.3390/diagnostics16071041 (PMC13073297; doi:10.3390/diagnostics16071041)
Supplement: Supplementary file 1 [file diagnostics-16-01041-s001.zip]

Archive with 1 entries (1 files):
- diagnostics-4209062-supplementary.pdf
